# Supplementary material for: Therapeutic and tectonic keratoplasty with simple cryopreserved remnants of donor corneas: an 11 year retrospective case series
Source: Sci Rep. 2022 May 5;12:7331. doi: 10.1038/s41598-022-10994-3 (PMC9069216; doi:10.1038/s41598-022-10994-3)
Supplement: Supplementary file 1 — Supplementary Information. [file 41598_2022_10994_MOESM1_ESM.xlsx]

## Sheet: raw data (n=132)
Patient No.	Gender	Age	Laterality	Interval	Follow up	Procedure	Donor	Graft size	Diagnosis	Curture	prev. oph hx.	Underlying dz	UCVApre	UCVApost	Sepre	Sepost	Kpre	Kpost	deltaKpre	deltaKpost	Final graft status	Prognosis
1	2	77	OS	78	45	ALK	PKP	3	Fungal corneal ulcer	Candida albicans	Cat, AMT	Prostate cancer, cerebral infarction	0.8	0.15							Recurrence	Regraft
				7		PKP	PKP	3	Fungal corneal ulcer	Candida albicans	Cat, AMT, ALK										Stable	Fair
2	2	50	OS	6	0.3	PKP	PKP	3	Bacterial corneal ulcer	Micrococci species	Cat	Uncontrolled DM, chronic alcoholism, epilepsy	NLP	NLP							Graft melting	Enucleation
3	1	77	OS	1	7	ALK	PKP	4	Fungal corneal ulcer	Candida albicans	-	HCC, left pontine hemorrhage, COPD	CF	CF							Recurrence	Regraft
				4		PKP	PKP	4	Fungal corneal ulcer	Candida albicans	ALK										Stable	Fair
4	1	80	OS	9	19	PKP	DSAEK	7.75	Bacterial corneal ulcer	Streptococcus pneumoniae, enterococcus faecalis	AMT	Carotid stenosis, DM, cerebral infarction	NLP	NLP							Stable	Fair
5	1	77	OD	3	7	PKP	DSAEK	6.0 × 3.8	Bacterial corneal ulcer	negative	-	DM	1.2	1							Stable	Fair
6	2	85	OS	1	0.7	PKP	DSAEK	8	Bacterial corneal ulcer	Staphylococcus aureus	Cat, PKP	Cerebral infarction	NLP	NLP							Graft melting	Evisceration
7	1	83	OS	3	4.5	ALK	PKP	4	Fungal corneal ulcer	Candida parapsilosis	Cat, Pterygium	Uncontrolled DM, asthma	1.1	1.2							Recurrence	Regraft
				1		PKP	DSAEK	7.25	Fungal corneal ulcer	Candida parapsilosis	Cat, Pterygium, ALK										Stable	Fair
8	2	50	OS	5	0.4	PKP	PKP	4	Fungal corneal ulcer	Staphylococcus aureus, Corynebacterium species	Removal of corneal FB	Endophthalmitis	NLP	NLP							Graft melting	Enucleation
9	2	56	OS	1	0.5	PKP	DSAEK	8.25	Fungal corneal ulcer	Aspergillus flavus	PKP	-	HM	LP							Graft melting	Enucleation
10	1	74	OD	19	48	PKP	DSAEK	8	Fungal corneal ulcer	Fusarium species	-	Active TB, asthma	1.2	1.7							Stable	Fair
11	1	68	OD	2	125	ALK	DSAEK	6.5	Bacterial corneal ulcer	negative	-	RA with secondary SJS	1	1.2							Recurrence	Regraft
				31		PKP	DSAEK	6.5	Bacterial corneal ulcer	Klebsiella Oxytoca	ALK, AMT										Stable	Fair
12	2	54	OD	5	96	PKP	PKP	Manual	Mixed corneal ulcer	Pseudomonas aeruginosa, Filamentous fungi	Corneal suture, AMT	Uncontrolled DM, endophthalmitis	HM	NLP							Stable	Fair
13	2	73	OD	1	21	ALK	PKP	Manual	Mixed corneal ulcer	Staphylococcus hominis, Candida albicans	-	active TB	1.1	1.1							Stable	Fair
14	2	70	OS	12	18	ALK	PKP	5	Fungal corneal ulcer	Alternaria species	-	-	1	1.5							Stable	Fair
15	1	78	OS	30	7	PKP	DSAEK	6	Fungal corneal ulcer	Fusarium oxysporum	Cat, PPV, Removal of IOL	Arrhythmia, both TKR, hypothyroidism, endophthalmitis	LP	CF							Stable	Fair
16	2	75	OS	4	3	PKP	DSAEK	6	Fungal corneal ulcer	Beauveria bassiana	Cat, PPV	DM	HM	CF							Stable	Fair
17	2	62	OS	14	51	ALK	PKP	3	Fungal corneal ulcer	Candida pelliculosa	-	DM	0.1	0.1							Recurrence	Regraft
				2		DALK	DSAEK	8	Fungal corneal ulcer	Candida pelliculosa	ALK										Stable	Fair
18	2	88	OS	11	6	PKP	DSAEK	5	Bacterial corneal ulcer	negative	-	Stomach cancer, prostate cancer, RUL BCC	1.7	CF							Stable	Fair
19	1	52	OS	7	23	ALK	PKP	3	Marginal keratitis impending perforation	none	AMT	Uncontrolled DM	0.4	0	-3.5	-1.88	N/A	N/A	UCK	UCK	Stable	Fair
20	2	64	OS	7	7	ALK	PKP	4	Corneoscleral impending perforation	none	-	-	1	0.5	-4	-0.13	43.63	43.62	1.5	1	Stable	Fair
21	1	62	OS	7	62	ALK	PKP	Manual	Terrien marginal degeneration	none	-	-	0	0	-0.25	-0.75	N/A	47.13	UCK	3.75	Stable	Fair
22	1	52	OD	1	19	ALK	PKP	4	Impending corneal perforation	none	-	-	1.2	0.3	-0.63	-3.63	fail	45.63	UCK	5.25	Stable	Fair
23	1	64	OD	44	36	ALK	PKP	4	Corneal perforation	none	-	-	1.2	0.1	fail	0.38	44.88	45.75	1.25	1	Stable	Fair
24	2	77	OD	1	15	ALK	PKP	4	Corneal perforation	none	AMT	COPD, pancytopenia	1.1	0.4	-2.25	-1.88	45.38	46.5	4.25	4.5	Stable	Fair
25	2	63	OD	3	10	ALK	PKP	3	Corneoscleral perforation	none	-	-	0.3	0.1	-0.13	0.75	46.13	43.63	2.75	1.25	Stable	Fair
26	1	95	OS	10	10	ALK	DSAEK	6	Necrotizing sclerokeratitis	none	Cat, Pterygium	Elderly	0.3	0.8	-0.88	-1.75	45.75	46	2.5	3.5	Stable	Fair
27	2	65	OD	2	57	ALK	DSAEK	7.5	Herpes keratitis impending perforation	none	-	-	HM	1.7	fail	fail	42.5	fail	1	UCK	Graft melting	Regraft
				7		ALK	DSAEK	Unknown	Graft melting	none	ALK										Stable	Fair
28	2	71	OS	2	1	ALK	PKP	4	Neurotropic ulcer impending perforation	none	Repair of orbital wall fracture	Elderly	HM	1.1	fail	fail	N/A	N/A	UCK	UCK	Stable	F/U loss
29	1	78	OS	4	1	ALK	PKP	4	Herpes keratitis corneal perforation	none	AMT	RA	1.4	1.7	fail	fail	N/A	N/A	UCK	UCK	Stable	F/U loss
30	2	86	OD	2	3	ALK	PKP	Manual	Descemetocele	none	-	Uncontrolled DM	CF	1.2	fail	-2.88	N/A	N/A	UCK	UCK	Graft melting	Fair
31	1	82	OS	1	81	ALK	DSAEK	7.25	Impending corneal perforation	none	Cat, AMT	MI, liver abscess, SAH	NLP	NLP	fail	fail	N/A	fail	UCK	UCK	Graft melting	Regraft
				1		PKP	DSAEK	6	Graft melting	none	ALK										Stable	Fair
32	2	87	OS	1	7	ALK	PKP	5	Descemetocele	none	ICCE c PCLI	CHF, tSDH, thrombocytopenia	HM	CF	-1.13	fail	N/A	39.63	UCK	5.5	Recurrent erosion	Fair
33	2	48	OD	2	33	ALK	PKP	4	Corneal perforation	none	PPV, IOFB, S-oil	IOFB, RD	LP	HM	fail	fail	N/A	fail	UCK	UCK	Graft melting	Regraft
				4		ALK	DSAEK	5	Graft melting	none	ALK										Graft melting	Regraft
				4		PKP	DSAEK	6	Graft melting	none	ALK										Stable	Fair
34	2	75	OD	3	7	ALK	PKP	3	Impending corneal perforation	none	-	Gout	1.1	CF	fail	fail	41.63	fail	3.25	UCK	Stable	Fair
35	1	90	OS	14	6	ALK	DSAEK	8	Descemetocele	none	-	Elderly	LP	HM	fail	fail	fail	fail	UCK	UCK	Stable	Fair
36	2	33	OS	2	12	ALK	PKP	3	Traumatic corneoscleral perforation	none	Scleral suture, Iridoplasty	-	CF	0.05	fail	fail	fail	fail	UCK	UCK	Stable	Fair
37	2	58	OS	228	28	DALK	DSAEK	6	Central corneal opacity	none	PPV, S-oil	IOFB, RD	NLP	NLP	fail	fail	fail	48.13	UCK	4.75	Stable	Fair
38	1	41	OS	1	2	ALK	PKP	Unknown	Cornea perforation	none	PKP, Cat, synechiolysis	Down’s syndrome	UCK	UCK	UCK	UCK	UCK	UCK	UCK	UCK	Graft thinning	Enucleation
39	2	68	OS	1	7	ALK	PKP	Manual	Impending corneal perforation	none	-	Leprosy, MI	0.5	1	0.88	-0.75	N/A	N/A	UCK	UCK	Stable	Fair
40	1	90	OD	4	7	ALK	DSAEK	8	Impending corneal perforation	none	Cat	ILD, stroke, elderly	NLP	1.7	fail	fail	fail	fail	UCK	UCK	Stable	Fair
41	1	80	OS	1	7	ALK	DSAEK	7.25	Impending corneal perforation	none	Cat	DM, TKR, spine fx.	LP	HM	fail	fail	fail	fail	UCK	UCK	Stable	Fair
42	2	68	OS	3	7	ALK	DSAEK	7.5	Corneal perforation	none	-	-	HM	HM	fail	fail	fail	fail	UCK	UCK	Stable	Fair
43	1	39	OD	3	6	ALK	PKP	4	Exposure keratitis corneal perforation	none	-	SAH with hemiparesis	CF	0.9	fail	fail	fail	fail	UCK	UCK	Stable	Fair
44	1	78	OS	5	1	ALK	DSAEK	7.75	Herpes keratitis corneal perforation	none	AMT	uncontrolled DM	LP	CF	fail	fail	fail	fail	UCK	UCK	Stable	Fair
45	2	65	OD	2	57	ALK	PKP	3	Herpes keratitis impending perforation	none	-	-	HM	HM	UCK	UCK	fail	fail	UCK	UCK	Stable	Fair
46	1	83	OS	2	6	ALK	DSAEK	7.25	Impending corneal perforation	none	Cat	Arrhythmia	HM	0.7	fail	-1.38	fail	43.38	UCK	1.25	Stable	Fair

## Sheet: 코드북(자료설명)
	변수명	범주	설명	참고사항		셀 색의 의미
	환자번호					FU0	FU1	FU2	FU3	FU4
	환자명					변수 색으로 FU를 구분 지음
	성별	1	Femal
		2	male			자료가 존재하지 않음
	생년월일					해당 date 이전 자료
	나이(만)	=영상날짜(FU0)-생년월일				재확인 작업 중 수정
	나이
	fu	FU 횟수				측정이 불가능함
	fu_date	=FU1-FU0				측정했으나 애매햄													*노주찬 우안 1 좌안 3
	영상날짜																		→교대로 포함, 시간은 평균인 2 h
	Rt	우안시력
	Lt	좌안시력																	*약시&가림치료 환자 수 30명 이상							* 가림치료 1시간 이하 = 가림치료 x
	교정시력	0	나안시력																							* 가림치료 1시간 초과 = 가림치료 o
		1	교정시력(C)															logMAR기준 약시&가림치료 환자 수 :				#REF!				logMAR기준 약시&가림치료 환자 수 :				#REF!
		2	최대교정시력(MR)															+) logMAR 기준								+) logMAR 기준
	약시	1	양안 약시			logMAR약시 기준						FU0~FU1	약시 X	양안 약시	우안 약시	좌안 약시		FU0~FU1	약시 X	양안 약시	우안 약시	좌안 약시	합계			FU0~FU1	약시 X	양안 약시	우안 약시	좌안 약시	합계				logMAR	십진법		[십진법기준&1시간 이하 가림치료 기준]
		2	우안 약시			1) 양안약시		양눈 모두				#REF!	#REF!	#REF!	#REF!	#REF!		가림치료 x	#REF!	#REF!	#REF!	#REF!	#REF!			가림치료 x	#REF!	#REF!	#REF!	#REF!	#REF!		약시o	가림치료o	#REF!	#REF!		Group	1	약시O 가림치료O		실험군	0
		3	좌안 약시			4세 이하		0.4 미만										교대	#REF!	#REF!	#REF!	#REF!	#REF!			가림치료 o	#REF!	#REF!	#REF!	#REF!	#REF!		약시x	가림치료o	#REF!	#REF!			2	약시O 가림치료X		대조군1	0
	Titmus			해당 날짜 기록 없을 시 이전 최근 자료 기록		5세		0.5 미만										우안	#REF!	#REF!	#REF!	#REF!	#REF!			합계	#REF!	#REF!	#REF!	#REF!	#REF!		약시o	가림치료x	#REF!	#REF!			3	약시X 가림치료X		대조군2	0
	W4D_N					6세 이상		0.66 미만										좌안	#REF!	#REF!	#REF!	#REF!	#REF!										약시x	가림치료x	#REF!	#REF!						총 표본	0
	W4D_D					2) 단안 약시		두칸 이상 차이										합계	#REF!	#REF!	#REF!	#REF!	#REF!											가림치료 x : 1시간 이하
	Far			ortho =0				1
	Near			EX=+. ES=-				0.8				FU1	약시 X	양안 약시	우안 약시	좌안 약시
	MR or CR	1	MR	CR 우선, 없으면 MR				0.63	0.37			#REF!	#REF!	#REF!	#REF!	#REF!
		2	CR					0.5	0.3									십진법 기준 약시&가림치료 환자 수 :				#REF!				십진법 기준 약시&가림치료 환자 수 :				#REF!
	MR_OD							0.4	0.23			FU2	약시 X	양안 약시	우안 약시	좌안 약시		+) 십진법 기준								+) 십진법 기준
	MR_OS							0.32	0.18			#REF!	#REF!	#REF!	#REF!	#REF!		FU0~FU1	약시 X	양안 약시	우안 약시	좌안 약시	합계			FU0~FU1	약시 X	양안 약시	우안 약시	좌안 약시	합계
	치료			PD 기록 = 안경처방				0.25	0.15									가림치료 x	#REF!	#REF!	#REF!	#REF!	#REF!			가림치료 x	#REF!	#REF!	#REF!	#REF!	#REF!
	안경	1	안경처방	제일 오른쪽 (마지막) 치료 기록 가림 이라고만 적힌 경우 교대로 기입				0.2	0.12									교대	#REF!	#REF!	#REF!	#REF!	#REF!			가림치료 o	#REF!	#REF!	#REF!	#REF!	#REF!
	가림치료	1	교대					0.16	0.09									우안	#REF!	#REF!	#REF!	#REF!	#REF!			합계	#REF!	#REF!	#REF!	#REF!	#REF!
		2	우안					0.125	0.075									좌안	#REF!	#REF!	#REF!	#REF!	#REF!
		3	좌안					0.1	0.06			노효언 FU5가 없어서 추가 못함 2021.09.10						합계	#REF!	#REF!	#REF!	#REF!	#REF!
	시간		가림치료 시간					0.05	0.075			최성민 FU5가 없어서 추가 못함 2021.09.15
	sfaz			FU0,1,2,3,4 마다 OD와 OS 값이 각각 존재.				0.025	0.075			강태윤 FU5가 없어서 추가 못함 2021.09.29
	dfaz
	scpd1					ex) 만 5세		0.7/1.0 인 경우 약시 X
	scpd3							0.6/1.0 인 경우 우안 약시
	dcpd1
	dcpd3					?만 9세 0.9/0.6 -> 약시 x
	CT_1
	CT_2							VA	logmar
	CT_3							0.1	1
	ctavg	=CT1,2,3의 평균						0.12	0.9
	COUNT1							0.15	0.8
	COUNT2							0.2	0.7
	cvi	=COUNT1,2의 평균						0.25	0.6
								0.3	0.5
								0.32	0.5
								0.4	0.4
								0.5	0.3
								0.6	0.2
								0.63	0.2
								0.7	0.15
								0.8	0.1
								0.9	0.05
								1	0

## Sheet: Sheet1
	행 레이블
	1
	2														*노주찬 우안 1 좌안 3						FU0	약시 X	양안 약시	우안 약시	좌안 약시
	총합계														→교대로 포함, 시간은 평균인 2 h						#REF!	#REF!	#REF!	#REF!	#REF!
														+) logMAR 기준
								FU0~FU1	약시 X	양안 약시	우안 약시	좌안 약시		FU0~FU1	약시 X	양안 약시	우안 약시	좌안 약시	합계		FU0	약시 X	양안 약시	우안 약시	좌안 약시	합계
	측정애매or불가							#REF!	#REF!	#REF!	#REF!	#REF!		가림치료 x	#REF!	#REF!	#REF!	#REF!	#REF!		가림치료 x	#REF!	#REF!	#REF!	#REF!	#REF!
	12/21추가													교대	#REF!	#REF!	#REF!	#REF!	#REF!		교대	#REF!	#REF!	#REF!	#REF!	#REF!
	치료방법변경							FU1	약시 X	양안 약시	우안 약시	좌안 약시		우안	#REF!	#REF!	#REF!	#REF!	#REF!		우안	#REF!	#REF!	#REF!	#REF!	#REF!
								#REF!	#REF!	#REF!	#REF!	#REF!		좌안	#REF!	#REF!	#REF!	#REF!	#REF!		좌안	#REF!	#REF!	#REF!	#REF!	#REF!
														합계	#REF!	#REF!	#REF!	#REF!	#REF!		합계	#REF!	#REF!	#REF!	#REF!	#REF!
								FU2	약시 X	양안 약시	우안 약시	좌안 약시
								#REF!	#REF!	#REF!	#REF!	#REF!											#REF!
	[OCT 없이 EMR만 있는 환자&날짜]								OCTA 날짜 있는분들
	강민송 EMR	2019-08-27					2613607	김시우	2021-10-14					+) 십진법 기준
	강상은 EMR	2020-07-08					2827331	배소윤	2021-10-29					FU0~FU1	약시 X	양안 약시	우안 약시	좌안 약시	합계
	강태윤 EMR	2020-06-17					2951519	조인성	2021-09-11					가림치료 x	#REF!	#REF!	#REF!	#REF!	#REF!
	강태윤 OCT	2020-08-19					2641198	이은서	2019-02-13					교대	#REF!	#REF!	#REF!	#REF!	#REF!
	권도희 EMR	2020-12-30	2021-01-27	2021-03-24			2714244	정보성	2021-08-09					우안	#REF!	#REF!	#REF!	#REF!	#REF!
	권은진 EMR	2020-06-10	2021-06-09				2959661	류동교	2021-07-21					좌안	#REF!	#REF!	#REF!	#REF!	#REF!
	권현진 EMR	2019-01-23	2019-04-23											합계	#REF!	#REF!	#REF!	#REF!	#REF!
교대? 우안4 좌안2?	김규민 EMR	2019-12-11	2020-02-05	2020-06-03
2945738	김나현 EMR	2019-02-11	2019-06-20	2019-10-01	2020-01-07
치료 확인필요	김나현 OCT	2019-02-16
	김별이 EMR	2021-04-07												logMAR기준 약시&가림치료 환자 수 :				#REF!
	김우영 EMR	2020-07-06												+) logMAR 기준
	김유근 EMR	2020-10-26												FU0~FU1	약시 X	양안 약시	우안 약시	좌안 약시	합계
	김지현 EMR	2020-10-07	2021-03-08											가림치료 x	#REF!	#REF!	#REF!	#REF!	#REF!
	김하나 EMR	2020-05-20	2021-06-03											가림치료 o	#REF!	#REF!	#REF!	#REF!	#REF!
CR 후 안경 처방..	김현민 EMR	2020-11-07												합계	#REF!	#REF!	#REF!	#REF!	#REF!
이후 이세엽교수님	김화람 EMR	2019-08-13
	김효주 EMR	2020-10-26
PD	노주찬 EMR	2020-11-04
	박용휘 EMR	2021-02-15												십진법 기준 약시&가림치료 환자 수 :				#REF!
	박정우 EMR	2021-03-15	2021-05-10											+) 십진법 기준
사시 수술	배은유 EMR	2019-02-13	2019-06-20	2019-07-18	2019-08-20	2019-09-24	2019-11-26	2020-01-21	2021-02-24					FU0~FU1	약시 X	양안 약시	우안 약시	좌안 약시	합계
	최환 EMR	2019-06-22	2019-10-12	2020-02-15										가림치료 x	#REF!	#REF!	#REF!	#REF!	#REF!
	석은비 EMR	2020-12-30												가림치료 o	#REF!	#REF!	#REF!	#REF!	#REF!
	이은지 EMR	2018-12-05	2019-01-02	2019-04-03	2019-07-04	2019-10-10	2020-01-09							합계	#REF!	#REF!	#REF!	#REF!	#REF!
	이유진 EMR	2020-12-07
	이지호 EMR	2020-04-20	2020-06-17	2021-05-12
	엄주원 EMR	2020-11-07
	이영현 EMR	2020-12-16
	이민준 EMR	2019-03-20	2019-08-20	2020-02-18
	이서경 EMR	2020-05-27
	황민호 EMR	2020-05-18	2021-01-30	2021-03-24	2021-05-15
	최윤아 EMR	2020-07-22	2020-08-05
	장준서 EMR	2020-07-29
	이두원 EMR	2020-10-28
	양서범 EMR	2021-02-17	2021-02-27	2021-03-25	2021-06-14
	손예인 EMR	2021-02-01
	조은우 EMR	2021-04-14
	우성경 EMR	2021-02-27	2021-05-29
	정예율 EMR	2020-08-31	2021-03-17	2021-06-16
	유준솔 EMR	2020-10-12	2021-03-10	2021-06-10
	이준서 EMR	2021-03-15
	이현준 EMR	2021-04-19
	정하준 EMR	2020-03-25	2020-05-25	2020-09-02	2021-01-25	2021-05-10
	이라온 EMR	2020-09-16
	박지온 EMR	2020-09-21
	신재우 EMR	2021-01-11
	김규리 EMR	2021-04-29
	박지후 EMR	2018-08-22	2018-09-19	2019-05-16	2019-09-07	2020-01-09	2020-05-06
